# Supplementary material for: Common polymorphisms in human lysyl oxidase genes are not associated with the adolescent idiopathic scoliosis phenotype
Source: BMC Med Genet. 2011 Jul 8;12:92. doi: 10.1186/1471-2350-12-92 (PMC3154146; doi:10.1186/1471-2350-12-92)
Supplement: Additional file 1 — Genotyped SNPs in the discovery phase with resulting p-values and odds ratios Excel spreadsheet of all SNPs (N = 112) submitted for genotyping in the discovery phase (138 case and 411 control samples). The indicated p-value resulted from a logistic regression genotypic model controlling for gender. The odds ratios for each SNP are given in reference to the homozygous major allele genotype. [file 1471-2350-12-92-S1.XLSX]

## Sheet: Discovery Genotyped SNPs
Gene	SNP	Minor allele and strand	Genotypes Cases Minor/Het/Major	Genotypes Controls Minor/Het/Major	Logistic regression adjusted p value	Genotypic Association OR (95% CI)
						Reference is homozygous major allele genotype
						Heterozygous		Homozygous Minor
LOX	rs10059408	T / -	2/31/100	6/104/284	0.62	0.79 (0.49 - 1.27)		0.94 (0.19 - 4.72)
LOX	rs10059661	G / -	4/35/91	15/129/255	0.27	0.69 (0.44 - 1.09)		0.73 (0.24 - 2.27)
LOX	rs2560320	A / -	8/56/64	35/153/212	0.53	1.16 (0.76 - 1.77)		0.74 (0.33 - 1.69)
LOX	rs2560322	C /+	9/43/80	18/137/239	0.54	0.90 (0.59 - 1.39)		1.48 (0.64 - 3.43)
LOX	rs2731654	C / -	9/48/69	30/131/203	0.93	1.03 (0.66 - 1.59)		0.88 (0.40 - 1.94)
LOX	rs2914585	A / -	2/28/102	3/61/334	0.2	1.52 (0.92 - 2.50)		2.20 (0.36 - 13.32)
LOX	rs2956538	T /+	2/28/102	5/96/287	0.58	0.77 (0.47 - 1.26)		1.12 (0.21 - 5.86)
LOX	rs2956540	G / -	31/50/40	84/178/108	0.45	0.74 (0.46 - 1.20)		0.91 (0.52 - 1.58)
LOX	rs2956541	G / -	1/17/112	3/41/350	0.82	1.22 (0.66 - 2.25)		1.05 (0.11 - 10.31)
LOX	rs3853401	T /+	15/51/67	31/161/203	0.41	0.89 (0.58 - 1.37)		1.43 (0.73 - 2.81)
LOX	rs3900446	C / -	9/51/72	24/162/215	0.84	0.91 (0.60 - 1.38)		1.11 (0.49 - 2.50)
LOX	rs6595343	C /+	0/18/115	4/41/358	0.58	1.38 (0.76 - 2.50)		No case homozygotes
LOX	rs840458	A / -	6/49/76	20/136/233	0.94	1.05 (0.69 - 1.61)		0.91 (0.35 - 2.35)
LOX	rs840462	T /+	31/57/39	94/169/102	0.72	0.88 (0.54 - 1.42)		0.80 (0.46 - 1.39)
LOXL1	rs11636016	G /+	16/66/49	63/193/143	0.66	1.02 (0.66 - 1.57)		0.77 (0.40 - 1.46)
LOXL1	rs12101466	G / -	8/36/83	29/151/218	0.17	0.66 (0.42 - 1.03)		0.74 (0.32 - 1.69)
LOXL1	rs12437465	C / -	26/51/50	73/189/124	0.17	0.65 (0.41 - 1.02)		0.85 (0.48 - 1.49)
LOXL1	rs12442211	G / -	27/54/47	100/198/101	0.066	0.60 (0.37 - 0.95)		0.60 (0.34 - 1.04)
LOXL1	rs12902040	T /+	0/29/102	8/103/283	0.64	0.80 (0.50 - 1.28)		No case homozygotes
LOXL1	rs2304719	T / -	17/39/69	40/171/189	0.063	0.61 (0.39 - 0.96)		1.12 (0.59 - 2.14)
LOXL1	rs2304722	C /+	4/33/92	9/100/287	0.86	1.03 (0.64 - 1.63)		1.39 (0.42 - 4.63)
LOXL1	rs3522	T / -	28/69/34	67/187/130	0.27	1.41 (0.88 - 2.25)		1.52 (0.84 - 2.74)
LOXL1	rs3816197	T /+	10/45/76	37/173/189	0.16	0.67 (0.44 - 1.03)		0.69 (0.32 - 1.45)
LOXL1	rs4243042	T /+	31/50/44	92/196/103	0.14	0.62 (0.39 - 1.00)		0.82 (0.48 - 1.42)
LOXL1	rs4261482	C / -	10/38/76	18/129/238	0.35	0.95 (0.61 - 1.49)		1.77 (0.78 - 4.00)
LOXL1	rs4283181	C / -	2/38/92	9/116/272	0.87	0.98 (0.63 - 1.51)		0.66 (0.14 - 3.12)
LOXL1	rs4445847	C /+	31/58/35	79/185/118	0.51	1.07 (0.66 - 1.74)		1.37 (0.78 - 2.42)
LOXL1	rs4461027	C / -	23/46/62	71/186/142	0.058	0.59 (0.38 - 0.91)		0.72 (0.41 - 1.26)
LOXL1	rs4886467	T / -	28/56/43	72/208/115	0.27	0.72 (0.45 - 1.14)		1.01 (0.57 - 1.77)
LOXL1	rs4886743	T /+	22/55/50	58/196/137	0.37	0.74 (0.48 - 1.16)		0.99 (0.55 - 1.81)
LOXL1	rs4886782	A / -	18/43/69	51/186/161	0.031	0.56 (0.36 - 0.86)		0.86 (0.46 - 1.58)
LOXL1	rs4886809	T /+	22/52/57	38/159/193	0.17	1.09 (0.71 - 1.68)		1.80 (0.97 - 3.35)
LOXL1	rs7173049	G / -	10/37/80	17/127/255	0.27	0.97 (0.62 - 1.52)		1.92 (0.84 - 4.37)
LOXL1	rs7496005	G /+	16/59/54	36/192/170	0.48	1.01 (0.66 - 1.55)		1.49 (0.76 - 2.90)
LOXL1	rs8042039	T / -	4/26/102	17/105/268	0.22	0.66 (0.41 - 1.08)		0.66 (0.21 - 2.03)
LOXL1	rs893818	A /+	14/60/56	39/161/200	0.5	1.28 (0.83 - 1.96)		1.26 (0.64 - 2.50)
LOXL1	rs2028386	Genotype Failure
LOXL1	rs896590	Genotype Failure
LOXL2	rs1002791	C /+	6/39/82	26/166/208	0.039	0.58 (0.38 - 0.90)		0.58 (0.23 - 1.47)
LOXL2	rs10087981	A /+	11/46/72	23/150/224	0.47	0.97 (0.63 - 1.49)		1.58 (0.73 - 3.42)
LOXL2	rs10091786	C / -	17/58/54	35/182/181	0.55	1.05 (0.69 - 1.61)		1.46 (0.74 - 2.88)
LOXL2	rs10109512	T / -	1/13/118	2/62/336	0.3	0.61 (0.32 - 1.16)		1.44 (0.13 - 16.03)
LOXL2	rs11135715	G / -	6/50/76	30/151/219	0.36	0.93 (0.62 - 1.42)		0.49 (0.18 - 1.31)
LOXL2	rs11135722	A / -	31/52/43	90/191/118	0.42	0.74 (0.46 - 1.19)		0.95 (0.55 - 1.63)
LOXL2	rs11135723	C / -	6/42/81	18/140/240	0.8	0.86 (0.56 - 1.33)		0.98 (0.38 - 2.56)
LOXL2	rs11135726	T /+	13/47/69	35/153/205	0.86	0.96 (0.62 - 1.47)		1.17 (0.58 - 2.35)
LOXL2	rs11781891	A / -	6/24/100	13/82/306	0.74	0.95 (0.57 - 1.58)		1.44 (0.53 - 3.88)
LOXL2	rs11782783	C /+	11/43/75	17/118/264	0.16	1.28 (0.83 - 1.99)		2.07 (0.91 - 4.72)
LOXL2	rs12544038	G / -	18/58/55	56/191/151	0.55	0.79 (0.51 - 1.22)		0.82 (0.44 - 1.54)
LOXL2	rs12544554	C / -	23/62/45	69/190/138	0.97	0.98 (0.63 - 1.53)		1.05 (0.59 - 1.89)
LOXL2	rs13248926	G /+	17/49/64	42/162/194	0.61	0.97 (0.63 - 1.49)		1.34 (0.71 - 2.53)
LOXL2	rs13252670	A /+	15/50/65	33/162/205	0.67	0.99 (0.65 - 1.52)		1.35 (0.68 - 2.67)
LOXL2	rs13255552	T /+	28/63/41	77/192/132	0.91	1.04 (0.66 - 1.64)		1.14 (0.65 - 1.99)
LOXL2	rs13263101	G /+	12/39/81	27/146/224	0.3	0.75 (0.48 - 1.16)		1.24 (0.60 - 2.58)
LOXL2	rs13271505	G / -	10/49/69	30/139/227	0.66	1.22 (0.79 - 1.86)		1.17 (0.54 - 2.53)
LOXL2	rs17089136	A /+	16/55/61	39/157/204	0.49	1.20 (0.78 - 1.83)		1.43 (0.75 - 2.75)
LOXL2	rs17760913	T / -	12/34/86	21/142/227	0.055	0.66 (0.42 - 1.04)		1.62 (0.76 - 3.46)
LOXL2	rs17760943	A / -	16/39/76	28/150/222	0.072	0.77 (0.49 - 1.19)		1.75 (0.89 - 3.44)
LOXL2	rs2280939	A /+	33/55/42	74/204/118	0.14	0.81 (0.51 - 1.30)		1.36 (0.79 - 2.36)
LOXL2	rs2280941	T / -	15/47/68	32/185/183	0.21	0.71 (0.46 - 1.09)		1.14 (0.56 - 2.31)
LOXL2	rs2294125	G /+	36/52/41	88/201/107	0.1	0.67 (0.41 - 1.08)		1.09 (0.64 - 1.85)
LOXL2	rs3736025	A / -	12/48/54	33/171/141	0.31	0.70 (0.45 - 1.11)		0.91 (0.43 - 1.94)
LOXL2	rs3808522	G / -	37/30/46	80/150/111	0.0046	0.48 (0.28 - 0.82)		1.15 (0.68 - 1.94)
LOXL2	rs3808527	G / -	20/53/57	65/189/146	0.32	0.73 (0.47 - 1.12)		0.75 (0.41 - 1.36)
LOXL2	rs3808528	T /+	16/54/60	49/186/157	0.47	0.77 (0.50 - 1.18)		0.80 (0.42 - 1.54)
LOXL2	rs3808536	C /+	40/47/40	73/200/119	0.0059	0.69 (0.42 - 1.11)		1.57 (0.92 - 2.68)
LOXL2	rs3824221	T /+	5/47/73	22/115/243	0.23	1.42 (0.92 - 2.19)		0.82 (0.30 - 2.25)
LOXL2	rs3901287	A /+	9/42/77	26/138/238	0.94	0.98 (0.63 - 1.51)		1.14 (0.51 - 2.55)
LOXL2	rs4439140	A /+	27/55/48	79/180/141	0.8	0.86 (0.55 - 1.34)		0.94 (0.54 - 1.64)
LOXL2	rs4871860	G /+	6/36/90	13/111/274	0.79	1.01 (0.64 - 1.58)		1.42 (0.52 - 3.86)
LOXL2	rs4872098	C / -	5/37/88	18/138/236	0.17	0.67 (0.43 - 1.05)		0.62 (0.20 - 1.89)
LOXL2	rs4872102	C / -	12/43/72	43/167/188	0.3	0.71 (0.46 - 1.10)		0.79 (0.39 - 1.59)
LOXL2	rs6981400	C /+	3/27/99	8/106/286	0.37	0.72 (0.44 - 1.17)		1.26 (0.32 - 4.97)
LOXL2	rs6985160	T / -	14/47/68	55/185/155	0.035	0.59 (0.38 - 0.90)		0.59 (0.30 - 1.13)
LOXL2	rs6986654	G /+	11/48/74	19/130/243	0.23	1.28 (0.83 - 1.95)		1.86 (0.82 - 4.21)
LOXL2	rs6997194	C / -	24/60/47	71/197/130	0.78	0.87 (0.56 - 1.36)		1.01 (0.57 - 1.80)
LOXL2	rs6999447	T / -	29/50/53	48/182/170	0.027	0.86 (0.55 - 1.35)		1.85 (1.06 - 3.24)
LOXL2	rs7018424	A /+	16/42/66	51/170/161	0.15	0.64 (0.41 - 1.00)		0.85 (0.45 - 1.61)
LOXL2	rs954705	G / -	18/64/50	73/179/147	0.51	1.05 (0.68 - 1.62)		0.74 (0.40 - 1.36)
LOXL2	rs9785120	T /+	5/29/98	24/116/261	0.18	0.69 (0.43 - 1.10)		0.56 (0.21 - 1.51)
LOXL2	rs9886479	T /+	13/46/71	34/136/232	0.7	1.12 (0.73 - 1.73)		1.31 (0.65 - 2.64)
LOXL2	rs6557655	Genotype Failure
LOXL2	rs7837473	Genotype Failure
LOXL2	rs9918794	Genotype Failure
LOXL3	rs2021725	C / -	3/28/101	5/89/298	0.71	0.96 (0.59 - 1.56)		1.80 (0.42 - 7.66)
LOXL3	rs6546909	T /+	4/34/92	6/105/284	0.53	1.05 (0.67 - 1.65)		2.10 (0.58 - 7.61)
LOXL3	rs759075	C /+	1/23/108	3/74/318	0.97	0.94 (0.56 - 1.57)		0.99 (0.10 - 9.70)
LOXL3	rs3755446	Genotype Failure
LOXL4	rs10736128	T / -	1/24/106	2/60/340	0.8	1.17 (0.68 - 2.00)		1.57 (0.14 - 17.57)
LOXL4	rs10748725	A /+	9/45/62	20/159/166	0.42	0.78 (0.50 - 1.22)		1.22 (0.52 - 2.82)
LOXL4	rs10786405	T /+	38/56/35	90/180/127	0.14	1.17 (0.72 - 1.91)		1.71 (0.99 - 2.95)
LOXL4	rs10786408	T / -	38/56/35	90/180/127	0.14	1.17 (0.72 - 1.91)		1.71 (0.99 - 2.95)
LOXL4	rs10883056	G / -	9/56/66	46/180/172	0.22	0.81 (0.54 - 1.24)		0.52 (0.24 - 1.13)
LOXL4	rs10883057	C /+	8/53/67	44/156/202	0.34	1.03 (0.67 - 1.56)		0.56 (0.25 - 1.26)
LOXL4	rs10883059	T / -	23/76/28	95/208/99	0.29	1.24 (0.75 - 2.04)		0.83 (0.44 - 1.54)
LOXL4	rs11189510	A /+	5/39/87	6/68/325	0.00045	2.30 (1.45 - 3.66)		3.84 (1.09 - 13.58)
LOXL4	rs11189513	G / -	9/60/60	63/151/183	0.036	1.23 (0.81 - 1.87)		0.45 (0.21 - 0.97)
LOXL4	rs11599085	C /+	17/76/39	53/185/164	0.067	1.69 (1.09 - 2.64)		1.39 (0.72 - 2.66)
LOXL4	rs12778335	C /+	13/52/65	55/153/181	0.46	0.91 (0.59 - 1.40)		0.65 (0.33 - 1.28)
LOXL4	rs12784535	T /+	8/58/63	24/159/212	0.63	1.23 (0.81 - 1.87)		1.13 (0.48 - 2.64)
LOXL4	rs1359509	T / -	4/37/92	14/126/261	0.54	0.78 (0.50 - 1.21)		0.86 (0.27 - 2.71)
LOXL4	rs17453066	C / -	5/29/97	13/105/279	0.78	0.86 (0.53 - 1.38)		1.12 (0.39 - 3.25)
LOXL4	rs1925637	T /+	27/63/42	68/204/125	0.74	0.97 (0.61 - 1.53)		1.20 (0.67 - 2.13)
LOXL4	rs4919201	A /+	5/40/82	12/132/252	0.81	0.92 (0.59 - 1.42)		1.28 (0.44 - 3.77)
LOXL4	rs4919205	A / -	14/61/53	39/164/192	0.47	1.29 (0.84 - 1.97)		1.32 (0.66 - 2.61)
LOXL4	rs4919206	C / -	20/64/45	81/193/127	0.49	0.93 (0.60 - 1.46)		0.70 (0.38 - 1.27)
LOXL4	rs7098860	G /+	17/52/62	41/186/170	0.42	0.78 (0.51 - 1.19)		1.07 (0.56 - 2.05)
LOXL4	rs746257	T / -	1/28/103	8/101/290	0.26	0.71 (0.44 - 1.16)		0.35 (0.04 - 2.82)
LOXL4	rs751160	G / -	22/48/59	47/190/157	0.093	0.69 (0.44 - 1.07)		1.26 (0.69 - 2.30)
LOXL4	rs7899882	C / -	7/34/87	12/100/289	0.31	1.20 (0.76 - 1.91)		1.99 (0.76 - 5.22)
LOXL4	rs7905091	T / -	1/22/107	10/84/307	0.36	0.79 (0.47 - 1.33)		0.29 (0.04 - 2.31)
LOXL4	rs6584182	Genotype Failure

## Sheet: Sheet2
		LOXL1
		rs11636016
		rs12101466
		rs12437465
		rs12442211
		rs12902040
		rs2028386
		rs2304719
		rs2304722
		rs3522
		rs3816197
		rs4243042
		rs4261482
LOX		rs4283181
rs10059408		rs4445847
rs10059661		rs4461027
rs2560320		rs4886467
rs2560322		rs4886743
rs2731654		rs4886782
rs2914585		rs4886809
rs2956538		rs7173049
rs2956540		rs7496005
rs2956541		rs8042039
rs3853401		rs893818
rs3900446		rs896590
rs6595343
rs840458
rs840462
